# Supplementary material for: Safety and Effectiveness of Sodium–Glucose Cotransporter 2 Inhibitor Combined with Medical Nutrition Therapy for Hyperglycemia in Acute Stroke: A Retrospective Study
Source: Metabolites. 2021 Dec 28;12(1):25. doi: 10.3390/metabo12010025 (PMC8779243; doi:10.3390/metabo12010025)
Supplement: Supplementary file 1 [file metabolites-12-00025-s001.zip]

Archive with 1 entries (1 files):
- metabolites-1524307-supplementary.pdf
